# Supplementary material for: 40S Ribosomal protein S6 kinase integrates daylength perception and growth regulation in Arabidopsis thaliana
Source: Plant Physiol. 2024 May 3;195(4):3039–52. doi: 10.1093/plphys/kiae254 (PMC11288760; doi:10.1093/plphys/kiae254)
Supplement: kiae254_Supplementary_Data [file kiae254_supplementary_data.zip]

Archive with 2 entries (2 files):
- pp.01659.2023-s03.pdf
- Supplementary Data.pdf
